# Supplementary material for: miRNA-182 regulated MTSS1 inhibits proliferation and invasion in Glioma Cells
Source: J Cancer. 2020 Aug 1;11(19):5840–51. doi: 10.7150/jca.47588 (PMC7477433; doi:10.7150/jca.47588)
Supplement: Supplementary file 1 — Supplementary figures and tables. [file jcav11p5840s1.xlsx]

## Sheet: Sheet1
Table S1 The sequence of primers
Gene	Primer sequence
MTSS1
Forward	5’-GAA AGC CTG CCG GTG ACT AA -3’
Reverse	5’-GCA TCA CCC GGA GGA GAA AT-3’
GAPDH
Forward	5’-TCC AAA ATC AAG TGG GGC GA-3’
Reverse	5’-AGT AGA GGC AGG GAT GAT GT-3’
